# Supplementary material for: Impact of naturally occurring hemagglutinin substitutions on antigenicity and fitness of influenza A(H5N1) virus
Source: Npj Viruses. 2025 Oct 2;3:72. doi: 10.1038/s44298-025-00154-5 (PMC12489106; doi:10.1038/s44298-025-00154-5)
Supplement: Supplementary file 2 — Arrive essential 10 checklist [file 44298_2025_154_MOESM2_ESM.xlsx]

## Sheet: Sheet1
	Supplemental Table for Animal data presented in Figure 3 (ARRIVE essential 10 checklist)
	Item	Recommendation	How This Is Addressed in the Manuscript
	1. Study design	a. Briefly describe the groups being compared, including control and experimental groups.	The manuscript compares wild-type and mutant A(H5N1) viruses with P136S and A156T HA mutations in ferret models. The experimental unit is the individual ferret. (See Results and Infection of Ferrets in the Methods Section)
		b. State the experimental unit.
	2. Sample size	a. Specify the number of experimental units per group.	Sample size: 3 ferrets were used. The number was selected to ensure scientific validity while minimizing animal use. (See Animal Ethics and Infection of Ferrets in the Methods Section)
		b. Explain how sample size was decided.
	3. Inclusion and exclusion criteria	a. Describe any criteria for including/excluding animals or data.	All ferrets were seronegative and 17 months old. No exclusions were made. (See Biosafety and Animal Ethics)
		b. Report any animals/data not included and why.
	4. Randomisation	State whether randomisation was used to allocate animals to groups, and how this was done.	One group in this study was used and no randomisation applied to this study. (See Infection of Ferrets in the Methods Section)
	5. Blinding	Describe who was aware of group allocation during the experiment and outcome assessment.	Blinding was not applied to the animal study part as there was only one group of three animals.
	6. Outcome measures	Clearly define the primary and secondary outcome measures.	Primary outcomes: Variant frequencies by NGS. (See Results)
	7. Statistical methods	a. Provide details of statistical methods used.	One-way ANOVA and Dunnett's multiple comparisons test were used. Experimental unit = individual ferret. (See Statistical Analysis)
		b. Specify the experimental unit.
		c. Describe methods for assessing assumptions.
	8. Experimental animals	a. Provide details of species, strain, sex, age, weight.	Male ferrets (Triple F Farms), aged 17 months, seronegative for influenza A/B viruses. (See Infection of Ferrets in the Methods Section)
		b. Include health/immune status.
	9. Experimental procedures	a. Describe what was done, how, and when.	Ferrets were intranasally inoculated with 10⁴ TCID₅₀ of virus under IM ketamine/xylazine anesthesia. Nasal washes and tissues were collected at set intervals. (See Infection of Ferrets in the Methods Section)
		b. Include drug doses, administration routes, anesthesia, etc.
	10. Results	a. Summarize results with variability.	Results include variant frequencies (NGS). Frequencies of wild-type virus were reported for key comparision. Statistical significance (P-values) was also reported. (See Results)
		b. Report effect sizes and confidence intervals where possible.
